# Supplementary material for: Spectrum of Mutations in NDP Resulting in Ocular Disease; a Systematic Review
Source: Front Genet. 2022 May 16;13:884722. doi: 10.3389/fgene.2022.884722 (PMC9149367; doi:10.3389/fgene.2022.884722)
Supplement: Supplementary file 2 [file Table3.XLSX]

## Sheet: Sheet1
HPO terms associated with NDP
HPO term ID	HPO term name
HP:0000717	Autism
HP:0002169	Clonus
HP:0007710	Peripheral vitreous opacities
HP:0007902	Vitreous hemorrhage
HP:0007663	Reduced visual acuity
HP:0000028	Cryptorchidism
HP:0008046	Abnormal retinal vascular morphology
HP:0000718	Aggressive behavior
HP:0000541	Retinal detachment
HP:0000233	Thin vermilion border
HP:0040049	Macular edema
HP:0000252	Microcephaly
HP:0000593	Abnormal anterior chamber morphology
HP:0001508	Failure to thrive
HP:0000823	Delayed puberty
HP:0000709	Psychosis
HP:0000733	Stereotypy
HP:0000533	Chorioretinal atrophy
HP:0007676	Hypoplasia of the iris
HP:0007973	Retinal dysplasia
HP:0001083	Ectopia lentis
HP:0002353	EEG abnormality
HP:0008063	Aplasia/Hypoplasia of the lens
HP:0000407	Sensorineural hearing impairment
HP:0001270	Motor delay
HP:0001493	Falciform retinal fold
HP:0002120	Cerebral cortical atrophy
HP:0001136	Retinal arteriolar tortuosity
HP:0004349	Reduced bone mineral density
HP:0012230	Rhegmatogenous retinal detachment
HP:0011039	Abnormality of the helix
HP:0006887	Intellectual disability, progressive
HP:0005293	Venous insufficiency
HP:0100718	Uterine rupture
HP:0000647	Sclerocornea
HP:0000490	Deeply set eye
HP:0004327	Abnormal vitreous humor morphology
HP:0000532	Abnormal chorioretinal morphology
HP:0000648	Optic atrophy
HP:0007018	Attention deficit hyperactivity disorder
HP:0001324	Muscle weakness
HP:0001518	Small for gestational age
HP:0000375	Abnormal cochlea morphology
HP:0000708	Behavioral abnormality
HP:0002076	Migraine
HP:0004326	Cachexia
HP:0001276	Hypertonia
HP:0007685	Peripheral retinal avascularization
HP:0030496	Macular exudate
HP:0000501	Glaucoma
HP:0100014	Epiretinal membrane
HP:0030503	Macular telangiectasia
HP:0000615	Abnormal pupil morphology
HP:0001419	X-linked recessive inheritance
HP:0001250	Seizure
HP:0001622	Premature birth
HP:0011530	Retinal hole
HP:0010662	Abnormality of the diencephalon
HP:0012841	Retinal vascular tortuosity
HP:0000365	Hearing impairment
HP:0000739	Anxiety
HP:0031526	Subretinal fluid
HP:0100742	Vascular neoplasm
HP:0007833	Anterior chamber synechiae
HP:0007968	Remnants of the hyaloid vascular system
HP:0100012	Neoplasm of the eye
HP:0007360	Aplasia/Hypoplasia of the cerebellum
HP:0100639	Erectile dysfunction
HP:0000446	Narrow nasal bridge
HP:0000738	Hallucinations
HP:0000639	Nystagmus
HP:0002360	Sleep disturbance
HP:0000518	Cataract
HP:0002650	Scoliosis
HP:0000737	Irritability
HP:0000411	Protruding ear
HP:0012795	Abnormality of the optic disc
HP:0001252	Hypotonia
HP:0000594	Shallow anterior chamber
HP:0030666	Retinal neovascularization
HP:0000726	Dementia
HP:0100832	Vitreous floaters
HP:0001103	Abnormal macular morphology
HP:0011532	Subretinal exudate
HP:0100716	Self-injurious behavior
HP:0008053	Aplasia/Hypoplasia of the iris
HP:0001004	Lymphedema
HP:0001141	Severely reduced visual acuity
HP:0030490	Exudative vitreoretinopathy
HP:0000601	Hypotelorism
HP:0007773	Vitreoretinopathy
HP:0010978	Abnormality of immune system physiology
HP:0011342	Mild global developmental delay
HP:0007917	Tractional retinal detachment
HP:0008052	Retinal fold
HP:0000486	Strabismus
HP:0002376	Developmental regression
HP:0007957	Corneal opacity
HP:0007759	Opacification of the corneal stroma
HP:0000568	Microphthalmia
HP:0000400	Macrotia
HP:0000819	Diabetes mellitus
HP:0000618	Blindness
HP:0007989	Intraretinal exudate
HP:0001256	Intellectual disability, mild
HP:0000272	Malar flattening
HP:0001347	Hyperreflexia
