# Supplementary material for: Spectrum of Mutations in NDP Resulting in Ocular Disease; a Systematic Review
Source: Front Genet. 2022 May 16;13:884722. doi: 10.3389/fgene.2022.884722 (PMC9149367; doi:10.3389/fgene.2022.884722)
Supplement: Supplementary file 4 [file Table4.XLSX]

## Sheet: Protein domain
		Mutation in aa #	Amino acid change	Retinal Severity	Learning disability	Hearing loss	Diagnosis in original paper
Cysteine mutations		39	C39R	Severe		Y	Norrie
		55	C55R; C55F; C55Y	Severe			Norrie and FEVR
		65	C65Y; C65W	Severe			Norrie and FEVR
		69	C69R; C69S	Severe	Y	Y	Norrie
		93	C93R	Unclear		Y	Norrie
		95	C95R; C95F; C95W; C95Y	Severe			Norrie and FEVR
		96	C96Y; C96F; C96W	Severe	Y		Norrie
		110	C110G; C110R	Severe		Y	Norrie and FEVR
		126	C126R; C126F; C126S	Severe	Y	Y	Norrie and FEVR
		128	C128R; C128F	Severe			Norrie
		131	C131G	Unclear			FEVR
FZD4 binding site mutations	Beta 1/2 domain	41	R41T; R41K; R41S	Severe	Y	Y	Norrie and FEVR
		43	H43N; H43R; H43Q	Severe	Y	Y	Norrie and FEVR
		45	V45M; V45E; V45G	Severe	Y		Norrie and FEVR
		61	L61I; L61F; L61P	Severe		Y	Norrie and FEVR
	Beta 3/4 domain	124	L124F	Moderate			FEVR
LRP5/ LRP6 binding site mutations		53	Y53C	Moderate			FEVR
		54	K54N	Moderate			FEVR
		104	K104Q; K104N	Moderate			Norrie and FEVR
		115	R115L	Moderate			FEVR
Dimer interface		44	Y44C	Unclear	Y		Norrie and FEVR
		62	L62P	Unclear			Norrie
		63	A63S; A63V; A63D	Severe			Norrie and FEVR
		66	E66K	Moderate			FEVR
		67	G67R; G67E; G67V	Unclear			Norrie and FEVR
		74	R74C	Severe			Norrie
		75	S75P; S75C	Severe	Y	Y	Norrie
		89	F89L	Unclear	Y		Norrie
		97	R97P	Severe		Y	Norrie
		98	P98L; P98R	Unclear		Y	Norrie
		118	A118D	Severe			Norrie
		120	Y120C	Moderate			FEVR
		121	R121Q; R121L; R121G	Variable	Y	Y	Norrie and FEVR
		123	I123N	Unclear	Y	Y	Norrie
		133	S133C	Severe	Y		Norrie
Hydrophobic packing		60	V60E	Severe	Y		Norrie
		90	R90C; R90H; R90P	Unclear	Y	Y	Norrie
		92	S92P	Severe		Y	Norrie
		101	S101F	Unclear			Norrie
		103	L103V; L103Q	Variable			Norrie and FEVR
		105	A105P; A105T; A105E	Variable			Norrie and FEVR
		123	I123N	Unclear	Y	Y	Norrie
Met 1		1	M1V, M1R, M1K, M1T	Severe	Y	Y	Norrie
Signal peptide		8	A8P	Unclear			FEVR
		13	L13R	Severe	Y	Y	Norrie
		16	L16P	Severe			Norrie
		18	I18K	Moderate			FEVR
