# Supplementary material for: Spectrum of Mutations in NDP Resulting in Ocular Disease; a Systematic Review
Source: Front Genet. 2022 May 16;13:884722. doi: 10.3389/fgene.2022.884722 (PMC9149367; doi:10.3389/fgene.2022.884722)
Supplement: Supplementary file 6 [file Table1.XLSX]

## Sheet: Sheet1
Clinical classification of Familial Exudative Vitreoretinopathy
Stage	Clinical Features
1	Avascular retinal periphery without extraretinal vascularization
2	Avascular retinal periphery with extraretinal vascularization
a	Without exudate
b	With exudate
3	Retinal detachment; subtotal not involving he fovea
a	Primarily exudative
b	Primarily tractional
4	Retinal detachment; subtotal involving the fovea
a	Primarily exudative
b	Primarily tractional
5	Retinal detachment; total
a	Open funnel
b	Closed funnel
