# Supplementary material for: Spectrum of Mutations in NDP Resulting in Ocular Disease; a Systematic Review
Source: Front Genet. 2022 May 16;13:884722. doi: 10.3389/fgene.2022.884722 (PMC9149367; doi:10.3389/fgene.2022.884722)
Supplement: Supplementary file 8 [file Table5.XLSX]

## Sheet: For paper; benign variants
Commonly occuring benign variants				Splice AI				In silico pathogenicity prediction
Variant	Protein Consequence	Annotation	Minor allele frequency per million (gnomAD)	Acceptor loss	Donor loss	Acceptor gain	Donor gain	Polyphen score	SIFT score	PHRED-like scaled CADD score
c.42C>T	p.Ser14Ser	synonymous variant	5.45664	0	0	0	0	Benign	Tolerated	10.9
c.78G>A	p.Thr26Thr	synonymous variant	5.45598	0	0	0	0	Benign	Tolerated	4.65
c.95T>C	p.Met32Thr	missense variant	5.45426	0	0	0	0	Benign	Tolerated	16.66
c.102G>A	p.Ser34Ser	synonymous variant	21.8207	0	0	0	0	Benign	Tolerated	4.337
c.101C>T	p.Ser34Leu	missense variant	34.0772	0	0	0	0	Benign	Tolerated	22.4
c.110G>A	p.Arg37Gln	missense variant	5.45584	0	0	0	0	Benign	Tolerated	16.89
c.129C>T	p.His43His	synonymous variant	5.45688	0	0.07(-45bp)	0	0	Benign	Tolerated	9.68
c.145A>C	p.Ser49Arg	missense variant	10.9169	0	0	0	0.07 (-29bp)	Benign	Tolerated	22.6
c.157T>C	p.Tyr53His	missense variant	5.46102	0	0	0	0.02 (-17bp)	Benign	Tolerated	23
c.162G>A	p.Lys54Lys	synonymous variant	5.46176	0	0.06 (-12bp)	0	0	Benign	Tolerated	10.62
c.165T>C	p.Cys55Cys	synonymous variant	234.009	0	0	0	0.14 (-9bp)	Benign	Tolerated	13.24
c.166A>G	p.Ser56Gly	missense variant	5.46272	0	0	0	0.12 (-8bp)	Benign	Tolerated	22.8
c.171A>T	p.Ser57Ser	synonymous variant	5.4643	0	0.01 (-3bp)	0	0	Benign	Tolerated	12.16
c.183C>G	p.Leu61Leu	synonymous variant	6.31038	0	0	0	0	Benign	Tolerated	15.19
c.186G>T	p.Leu62Leu	synonymous variant	50.1561	0	0	0	0	Benign	Tolerated	18.29
c.184C>T	p.Leu62Leu	synonymous variant	6.2863	0	0	0	0	Benign	Tolerated	17.58
c.190A>C	p.Arg64Arg	synonymous variant	6.18391	0	0	0	0	Benign	Tolerated	18.56
c.195C>T	p.Cys65Cys	synonymous variant	42.8465	0	0	0	0	Benign	Tolerated	4.077
c.204C>T	p.His68His	synonymous variant	24.0746	0	0	0	0	Benign	Tolerated	16.13
c.216G>A	p.Ala72Ala	synonymous variant	15.6669	0	0	0	0	Benign	Tolerated	0.727
c.225C>T	p.Ser75Ser	synonymous variant	29.1282	0.01 (50bp)	0	0	0	Benign	Tolerated	0.701
c.226G>C	p.Glu76Gln	missense variant	5.82564	0	0	0	0	Benign	Tolerated	22.8
c.232T>C	p.Leu78Leu	synonymous variant	5.78299	0	0	0	0	Benign	Tolerated	12.12
c.240G>A	p.Ser80Ser	synonymous variant	5.78346	0	0	0	0	Benign	Tolerated	13.96
c.255C>G	p.Leu85Leu	synonymous variant	11.6296	0	0	0	0	Benign	Tolerated	19.27
c.274T>A	p.Ser92Thr	missense variant	47.2719	0	0	0	0	Benign	Tolerated	20.9
c.291G>A	p.Arg97Arg	synonymous variant	6.14855	0	0	0	0	Benign	Tolerated	13.76
c.307C>T	p.Leu103Leu	synonymous variant	6.34329	0	0	0	0	Benign	Tolerated	17.85
c.319C>A	p.Arg107Arg	synonymous variant	6.49342	0	0	0	0	Benign	Tolerated	8.238
c.348C>T	p.Leu116Leu	synonymous variant	6.93621	0	0	0	0	Benign	Tolerated	17.75
c.354C>A	p.Ala118Ala	synonymous variant	14.033	0	0	0	0	Benign	Tolerated	16.85
c.372C>T	p.Leu124Leu	synonymous variant	12.718	0	0	0	0	Benign	Tolerated	15.9
c.384C>T	p.Cys128Cys	synonymous variant	30.9631	0	0	0	0	Benign	Tolerated	1.122
c.387G>A	p.Glu129Glu	synonymous variant	148.702	0	0	0	0	Benign	Tolerated	14.82
