# Supplementary material for: Spectrum of Mutations in NDP Resulting in Ocular Disease; a Systematic Review
Source: Front Genet. 2022 May 16;13:884722. doi: 10.3389/fgene.2022.884722 (PMC9149367; doi:10.3389/fgene.2022.884722)
Supplement: Supplementary file 10 [file DataSheet1.XLSX]

## Sheet: Sheet1
Mutation: cDNA	Mutation: protein	Reported clinical diagnosis 1	Reported clinical diagnosis 2	Retinal disease severity (if sufficiently detailed case report)	Extraocular features	References
Large insertions and deletions
Whole gene deletion		FEVR		Severe		Li et al., 2018 (PMID 30452590)
Whole gene deletion (c.1-?_402+?del)		Norrie		Severe		Yang et al., 2012 (PMID 22563645)
>20 kb incl. exon 3+MAOB		Norrie			Seizures. Severely growth retarded	Chen et al., 1993 (PMID 8314592)
>24664bp deletion including entire gene		Norrie				Aradhya et al., 2012 (PMID 22382802)
1.5 Mb including entire gene+MAOA and MAOB		Norrie			Intellectual disability	Suarez-Merino et al., 2001 (PMID 11385715)
2-10 kb including exon 2		Norrie				Chen et al., 1993 (PMID 8314592)
4 kb including exon 2		Norrie				Chen et al., 1993 (PMID 8314592)
494.1 kb including entire NDP+MAOA and MAOB		Norrie			Intellectual disability, Pulmonary hypertension	Staropoli et al., 2010 (PMID 20679667)
5 kb including exon 2		Norrie				Chen et al., 1993 (PMID 8314592)
7 kb including part exon 3		Norrie				Chen et al., 1993 (PMID 8314592)
exon 1		Norrie			Hearing loss and intellectual disability, seizures, abnormal behaviour and PVD	Smith et al., 2012 (PMID 22786811)
exon 1-3		Norrie			Hearing loss and Intellectual disability, PVD, abnormal behaviour, seizures	Smith et al., 2012 (PMID 22786811)
exon 2		Norrie			Hearing loss and intellectual disability, abnormal behaviour, PVD	Halpin et al., 2008 (PMID 18817988), Smith et al., 2012 (PMID 22786811)
exon 3		Norrie			Hearing loss and Intellectual disability, abnormal behaviour, seizures, PVD	Smith et al., 2012 (PMID 22786811)
exons 1-3 incl. entire gene		Norrie		Severe		Sudha et al., 2017 (PMID 28602015)
including exon 2		Norrie				Schuback et al., 1995 (PMID 7627181)
including exons 2-3		Norrie				Schuback et al., 1995 (PMID 7627181); Liu et al., 2019 (PMID 30474316)
including exon 3		Norrie			Hearing loss and intellectual disability, seizures	Schuback et al., 1995 (PMID 7627181)
including exon 3, MAOA, MAOB		Norrie			Intellectual disability, microcephaly, seizures, short stature	Schuback et al., 1995 (PMID 7627181)
~1 Mb incl. entire gene + MAOA, MAOB and EFHC2		Norrie		Severe	Intellectual disability, microcephaly	Rodriguez-Revenga et al., 2007 (PMID 17431911)
Xp11.4invq22		Norrie		Severe		Pettenati et al., 1993 (PMID 8456827)
Frameshift and truncating variants
c.2_3delTG	p.M1K	Norrie				Caballero et al., 1996 (PMID 9010869)
c.11_12delAT	p.H4Rfs*21	Norrie	FEVR	Severe		Musada 2016 (PMID 27217716); Nikopoulos et al., 2010 (PMID 20340138)
c.25_40del	p.S9Pfs*4	Norrie				Nikopoulos et al., 2010 (PMID 20340138)
c.24_27dupATCC	p.F10Ifs*17	Norrie		Severe		Berger et al., 1992 (PMID 1307245)
c.49delG	p.V17*	Norrie		Severe	Hearing loss	Waryah et al., 2011 (PMID 21633365)
c.50dupT	p.I18Dfs*8	Norrie			Hearing loss and intellectual disability	Gal et al., 1996 (PMID 8741107)
c.65delC	p.T22Kfs*10	Norrie			Hearing loss	Schuback et al., 1995 (PMID 7627181)
c.69delC	p.D23Efs*9	FEVR		Moderate		Musada 2016 (PMID 27217716) ; Xiao et al., 2019 (PMID 31827910)
c.86C>G	p.S29*	Norrie			Intellectual disability	Meindl et al., 1992 (PMID 1303264)
c.103del	p.D35Tfs*6	Norrie		Severe		Chynn et al., 1996 (PMID 8790105)
c.109C>T	p.R37*	Norrie	FEVR	Severe		Ott et al., 2000 (PMID 10773814); Smith et al., 2012 (PMID 22786811); Li et al., 2018 (PMID 30097784); Li et al., 2018 (PMID 30452590)
c.128dupA	p.H43Qfs*14	Norrie		Severe		Caballero et al., 1996 (PMID 9010869)
c.129delC	p.Y44Mfs*60	Norrie				Nikopoulos et al., 2010 (PMID 20340138)
c.131dupA	p.Y44*	Norrie				Hatsukawa et al., 2002 (PMID 12446397)
c.136delG	p.D46Ifs*58	Norrie			Hearing loss	Schuback et al., 1995 (PMID 7627181)
c.142_145delATCA	p.I48Vfs*55	FEVR		Severe		Musada 2016 (PMID 27217716) ; Xiao et al., 2019 (PMID 31827910)
c.170C>G	p.S57*	Norrie	FEVR	Severe	Hearing loss and intellectual disability	Musada et al., 2016 (PMID 27217716); Berger et al., 1992 (PMID 1307245)
c.196G>T	p.E66*	FEVR		Severe		Li et al., 2018 (PMID 30452590); Salvo et al., 2015 (PMID 25711638)
c.205delT	p.C69Afs*35	Norrie			Hearing loss and intellectual disability	Schuback et al., 1995 (PMID 7627181)
c.218C>A	p.S73*	Norrie			Hearing loss and intellectual disability, abnormal behaviour and seizures	Walker et al., 1997 (PMID 8990009); Smith et al., 2012 (PMID 22786811)
c.222_223insCG	p.R74Rfs*30	FEVR		Severe		Wawrocka et al., 2016 (PMID 30088388)
c.226G>T	p.E76*	Norrie				Hutcheson et al., 2005 (PMID 16052165)
c.654_658del TGTCG	p.V89fs*101	Norrie			Hearing loss and intellectual disability	Riveiro-Alvarez et al., 2005 (PMID 16163268)
c.240_241insGG	p.(F81Gfs*24)	Norrie		Severe		Andarva et al., 2018 (PMID 28922694)
c.268delC	p.(R90Vfs*14)	Norrie		Severe		Lin et al., 2010 (PMID 20227630)
c.285C>A	p.C95*	Norrie		Moderate	Hearing loss	Wu et al., 2007 (PMID 17296899)
c.291delG (exon 3)	p.Q99Rfs*5	Norrie		Severe	Intellectual disability	Berger et al., 1992 (PMID 1307245)
c.295C>T	p.Q99*	Norrie			Hearing loss and intellectual disability, abnormal behaviour, PVD	Smith et al., 2012 (PMID 22786811)
c.320_353del	p.(R107Pfs*144)	Norrie				Hong et al., 2019 (PMID 30968598); Han et al., 2020 (PMID 32420371)
c.325C>T	p.R109*	Norrie			Hearing loss and intellectual disability, Abnormal behaviour, PVD.	Schuback et al., 1995 (PMID 7627181); Smith et al., 2012 (PMID 22786811)
c.330C>A	p.C110*	Norrie			Hearing loss	Berger et al., 1992 (PMID 1307245)
c.332C>A	p.S111*	Norrie				Nikopoulos et al., 2010 (PMID 20340138)
c.333delA	p.(G113Afs*149)	Norrie				Hutcheson et al., 2005 (PMID 16052165)
c.334delG	p.G113Afs*149	FEVR		Severe		Tang et al., 2017 (PMID 29181528); Xiao et al., 2019 (PMID 31827910)
c.343C>T	p.R115*	Norrie	FEVR	Severe	Intellectual disability, seizures, neuropathy	Li et al., 2018 (PMID 30452590); Liu et al., 2010 (PMID 21179243); Smith et al., 2012 (PMID 22786811)
c.360C>A	p.Y120*	Norrie		Severe	Hearing loss and intellectual disability	Riveiro-Alvarez et al., 2005 (PMID 16163268)
c.378T>A	p.C126*	Norrie		Moderate		Fuchs et al., 1996 (PMID 8807344); Kellner et al., 1996 (PMID 8832723)
c.383_384delGCinsAA	p.C128*	Norrie			Intellectual disability	Hutcheson et al., 2005 (PMID 16052165); Wong et al., 1993 (PMID 8240113)
c.384C>A	p.C128*	Norrie			Intellectual disability	Schuback et al., 1995 (PMID 7627181); Smith et al., 2012 (PMID 22786811)
c.385G>T	p.E129*	Norrie		Severe	Intellectual disability	Marakhonov et al., 2020 (PMID 33092543)
c.393C>A	p.C131*	FEVR				Salvo et al., 2015 (PMID 25711638)
c.397delT (exon 3)	p.(S133Pfs*129) Adding 127 amino acids	Norrie		Severe	Intellectual disability	Berger et al., 1992 (PMID 1307245)
c.399delC	p.(*134Eext*127)	Norrie				Riveiro-Alvarez et al., 2008 (PMID 18846645)
c.52_53ins32bp	p.S29fs	FEVR		Severe		Rao et al., 2017 (PMID 28494495); Xiao et al., 2019 (PMID 31827910)
c.279delT	p.C93fs	FEVR		Severe		Li et al., 2018 (PMID 30452590)
c.291dupG	p.P98fs	FEVR		Severe		Li et al., 2018 (PMID 30452590)
c.321delG	p.L108Cfs	FEVR				Han et al., 2020 (PMID 32420371)
c.-1_2delAAT	Failure of transcription	Norrie	FEVR	Severe	Intellectual disability	Zhang et al., 2013 (PMID 24392318)
Complex insertion 4 bp, del 1 bp; His94 -> Glu, Cys96 -> Leu and insertion Gly after aa94	Complex insertion 4 bp, del 1 bp; His94 -> Glu, Cys96 -> Leu and insertion Gly after aa94	Norrie			Hearing loss and intellectual disability	Schuback et al., 1995 (PMID 7627181)
c.3_4insCTCTCTCTCTCC	n/a	Norrie		Severe		Wu et al., 2007 (PMID 17296899)
c.9_22del (exon 1)	n/a	ROP				Wu et al., 2007 (PMID 17296899)
c.234_242delGGTGTCGTT	p.(L78_S80del)	Norrie			Hearing loss, abnormal behaviour	Smith et al., 2012 (PMID 22786811)
c.236_240del	p.S80Qfs*67	Norrie		Severe		Riveiro-Alvarez, 2005
c.266_268dupTCC	p.(F89_R90insL)	Norrie				Hutcheson et al., 2005 (PMID 16052165)
c.-405 ins 10bp	n/a	Norrie			Hearing loss and intellectual disability	Schuback et al., 1995 (PMID 7627181)
c.362_370delGGTACATCC	p.R121_I123del	Norrie				Schuback et al., 1995 (PMID 7627181)
c.129_131del	p.Y44del	FEVR				Han et al., 2020 (PMID 32420371)
Missense variants
								SIFT score	Polyphen score	PHRED-like scaled CADD score
c.1A>G	p.M1V	Norrie			Hearing loss and intellectual disability	Isashiki et al., 1995 (PMID 7814011); Gal et al., 1996 (PMID 8741107)		0	0.067	22.4
c.2T>G	p.M1R	Norrie			Hearing loss and intellectual disability	Schuback et al., 1995 (PMID 7627181)		0	0.227	23.1
c.2T>A	p.M1K	Norrie		Severe		Fangting et al., 2016 (PMID 26547627)		0	0.227	23.1
c.2T>C	p.M1T	Norrie				Yang et al., 2019 (PMID 31030433)		0	0.227	22.8
c.22G>C	p.A8P	FEVR				Li et al., 2018 (PMID 30452590)		0.03	0.908	24.9
c.38T>G	p.L13R	Norrie		Severe	Hearing loss and intellectual disability	Fuchs et al., 1994 (PMID 8069314)		0	0.99	26
c.47T>C	p.L16P	Norrie	Coats	Severe		Yamada et al., 2001 (PMID 11337749)		0	0.796	26.1
C.53T>A	p.I18K	FEVR		Moderate		Kondo et al., 2007 (PMID 17325173); Xiao et al., 2019 (PMID 31827910)		0.01	0.014	23.1
c.112C>T	p.R38C	Norrie	FEVR	Severe	Hearing loss and intellectual disability	Salvo et al., 2015 (PMID 25711638); Li et al., 2018 (PMID 30452590); Riveiro-Alvarez et al., 2005 (PMID 16163268); Royer et al., 2003 (PMID 14635119); Smith et al., 2012 (PMID 22786811)		0	0.82	28.3
c.115T>C	p.C39R	Norrie		Severe	Hearing loss	Smith et al., 2012 (PMID 22786811); Joos et al., 1994 (PMID 7993212); Wu et al., 2007 (PMID 17296899)		0	0.995	27.7
c.118A>G	p.M40V	FEVR		Moderate		Scott et al., 2019 (PMID 30768221)		0.1	0.006	21
c.122G>C	p.R41T	Norrie		Severe	Hearing loss and intellectual disability	Pelcastre et al., 2010 (PMID 20491809)		0	0.987	25.9
c.122G>A	p.R41K	Norrie	FEVR	Severe		Shastry et al., 1997 (PMID 9143917); Yang et al., 2012 (PMID 22563645)		0.1	0.973	24.1
c.123G>C	p.R41S	Bilateral PFVS				Wu et al., 2007 (PMID 17296899); Ghosh et al., 2012 (PMID 22674248)		0	0.987	23.8
c.125A>G	p.H42R	FEVR				Wu et al., 2007 (PMID 17296899); Shastry et al., 1997 (PMID 9143917); Drenser et al., 2006 (PMID 17050281)		0.01	0.987	26.6
c.127C>A	p.H43N	FEVR		Severe		Rao et al., 2017 (PMID 28494495)		0.01	0.704	25.9
c.128A>G	p.H43R	Norrie		Severe	Hearing loss	Dickinson et al., 2006 (PMID 16970763)		0.01	0.692	25.2
c.129C>G	p.H43Q	Norrie			Intellectual disability	Royer et al., 2003 (PMID 14635119)		0.01	0.846	23.7
c.131A>G	p.Y44C	Norrie			Intellectual disability	Meindl et al., 1992 (PMID 1303264)		0	0.889	27.6
c.133G>A	p.V45M	Norrie			Intellectual disability	Royer et al., 2003 (PMID 14635119)		0	0.997	26.3
c.134T>A	p.V45E	Norrie			Intellectual disability, infantile spasms	Lev et al., 2007 (PMID 17334993)		0	0.995	27.8
c.134T>G	p.V45G	FEVR		Severe		Li et al., 2018 (PMID 30452590)		0	0.995	28.3
c.148C>G	p.H50D	FEVR		Moderate		Musada 2016 (PMID 27217716)		0	0.987	27.2
c.158A>G	p.Y53C	FEVR		Moderate		Bao et al., 2019 (PMID 31821093)		0.02	0.922	28.8
c.162G>C	p.K54N	FEVR		Moderate		Hoefsloot et al., 2000; Kondo et al., 2007 (PMID 17325173); Qin et al., 2008 (PMID 17955262); Zanolli et al., 2020 (PMID 32141364)		0.14	0.995	23
c.163T>C	p.C55R	Norrie				Nikopoulos et al., 2010 (PMID 20340138)		0	0.995	28.5
c.164G>T	p.C55F	Norrie	FEVR	Severe		Li et al., 2018 (PMID 30452590)		0	0.995	26.8
c.164G>A	p.C55Y	FEVR		Severe		Li et al., 2018 (PMID 30452590)		0	0.995	26.5
c.173A>G	p.K58R	FEVR		Severe		Li et al., 2018 (PMID 30452590)		0.02	0.989	33
c.174G>T	p.K58N	Norrie	FEVR	Severe	Hearing loss, abnormal behaviour	Li et al., 2018 (PMID 30452590); Li et al., 2018 (PMID 30097784); Smith et al., 2012 (PMID 22786811); Wu et al., 2007 (PMID 17296899); Nikopoulos et al., 2010 (PMID 20340138)		0	0.995	34
c.179T>A	p.V60E	Norrie		Severe	Intellectual disability	Meindl et al., 1992 (PMID 1303264)		0	0.995	27.9
c.181C>A	p.L61I	Norrie	FEVR	Severe		Li et al., 2018 (PMID 30452590); Li et al., 2018 (PMID 30097784); Smith et al., 2012 (PMID 22786811); Wu et al., 2007 (PMID 17296899); Nikopoulos et al., 2010 (PMID 20340138)		0.02	0.987	25.6
c.181C>T	p.L61F	Norrie		Severe	Hearing loss and Intellectual disability, PVD, depression	Berger et al., 1992 (PMID 1307245); Rehm et al., 1997 (PMID 9143918)		0.01	0.996	26.1
c.182T>C	p.L61P	Norrie			Intellectual disability	Schuback et al., 1995 (PMID 7627181); Romaniello et al., 2013 (PMID 23220793)		0.01	0.998	28.9
c.185T>C	p.L62P	Norrie				Sawano et al., 1994; Payabvash et al., 2015 (PMID 26459204)		0	0.998	29
c.186 G->T (C597A polymorphism in 83% of 24 patients who when on to advanced ROP out of a cohort of 95 ROP cases)	Synonomous	ROP				Haider et al., 2002 (PMID 12145535)		Splice AI analysis was performed instead of Polyphen/ SIFT/ CADD scores for this synonymous variant. Splice AI analysis was performed to rule out an effect of this variant on splicing. Acceptor gain: 0. Acceptor loss: 0. Donor gain:0. Donor loss:0
c.187G>T	p.A63S	Norrie				Novelli et al., 1999		0.21	0.992	23.8
c.188C>T	p.A63V	FEVR	Coats	Severe		Li et al., 2018 (PMID 30452590)		0.1	0.992	25.3
c.188C>A	p.A63D	Norrie				Schuback et al., 1995 (PMID 7627181)		0.01	0.998	28.2
c.194G>A	p.C65Y	Norrie			Hearing loss and intellectual disability, abnormal behaviour and seizures	Wu et al., 2007 (PMID 17296899); Smith et al., 2012 (PMID 22786811); Strasberg et al., 1995 (PMID 8589700)		0	0.995	26.6
c.195C>G	p.C65W	Norrie	FEVR	Severe		Schuback et al., 1995 (PMID 7627181); Rao et al., 2017 (PMID 28494495)		0	0.998	18
c.196G>A	p.E66K	FEVR		Moderate		Aponte et al., 2009 (PMID 19373682); Tang et al., 2017 (PMID 29181528)		0.11	0.989	24.3
c.199G>A	p.G67R	Norrie				Nikopoulos et al., 2010 (PMID 20340138)		0.01	1	25.9
c.200G>A	p.G67E	Norrie				Nikopoulos et al., 2010 (PMID 20340138)		0.02	0.999	25.3
c.200G>T	p.G67V	FEVR				ClinVar (522928)		0.01	0.999	25.2
c.203A>C	p.H68P	FEVR				Tang et al., 2017 (PMID 29181528)
c.205T>C	p.C69R	Norrie		Severe	Hearing loss and intellectual disability, abnormal behaviour, seizures	Smith et al., 2012 (PMID 22786811); Sudha et al., 2017 (PMID 28602015)		0	0.995	27.3
c.206G>C	p.C69S	Norrie		Severe	Hearing loss and intellectual disability	Chen et al., 1993 (PMID 8268931)		0.03	0.987	25.3
c.220C>T	p.R74C	Norrie		Severe	Hearing loss and intellectual disability	Berger et al., 1992 (PMID 1307245); Bowling et al., 2017 (PMID 28554332); Fuchs et al., 1996 (PMID 8807344); Smith et al., 2012 (PMID 22786811); Yang et al., 2012 (PMID 22563645)		0	0.996	27.3
c.223T>C	p.S75P	Norrie		Severe		Yamada et al., 2001 (PMID 11337749)		0.01	0.992	25.3
c.224C>G	p.S75C	Norrie			Hearing loss and intellectual disability	Berger et al., 1992 (PMID 1307245)		0	0.996	25.1
c.256A>G	p.K86E	FEVR				Zhu et al., 2020 (PMID 31999491)		0.08	0.989	25.5
c.258G>T	p.K86N	FEVR		Moderate		Tian et al., 2019 (PMID 31169861); Li et al., 2018 (PMID 30452590)		0.06	0.995	24.4
c.267C>A	p.F89L	Norrie			Intellectual disability, aggressive behaviour, seizures	Chini et al., 2014 (PMID 26011961)		0	0.973	24.2
c.268C>T	p.R90C	Norrie			Hearing loss and intellectual disability, abnormal behaviour	Smith et al., 2012 (PMID 22786811); Royer et al., 2003 (PMID 14635119)		0	0.848	31
c.269G>A	p.R90H	Norrie			Hearing loss, Seizures, PVD	ClinVar (812352)		0.01	0.806	26.3
c.269G>C	p.R90P	Norrie				Berger et al., 1992 (PMID 1307245); Smith et al., 2012 (PMID 22786811)		0.01	0.765	26.5
c.274T>C	p.S92P	Norrie		Severe	Hearing loss, skeletal abnormality	Nikopoulos et al., 2010 (PMID 20340138)		0.12	0.097	23.2
c.277T>C	p.C93R	Norrie			Hearing loss	Parzefall et al., 2014 (PMID 24801666)		0.07	0.995	25.8
c.281A>T	p.H94L	FEVR				Tang et al., 2017 (PMID 29181528)		0.51	0.028	22.1
c.283T>C	p.C95R	Norrie		Severe		Isashiki et al., 1995 (PMID 7662640)		0	0.995	29.5
c.284G>T	p.C95F	Norrie				Khan et al., 2004 (PMID 15609522)		0	0.995	27.5
c.285C>G	p.C95W	FEVR		Severe		Li et al., 2018 (PMID 30452590)		0	0.996	27.5
c.287G>A	p.C96Y	Norrie			Intellectual disability	Berger et al., 1992 (PMID 1307245); Meindl et al., 1992 (PMID 1307245)		0	0.995	27.4
c.287 G>T	p.C96F	Norrie		Severe	Intellectual disability	Lin M, Lu Y, Sui Y, Ni X, Li H, Chen X, Zhao N, Jiang M. A novel c. 287G> T NDP missense mutation in a Chinese family with Norrie disease. Ophthalmic genetics. 2020 Jul 3;41(4):338-40.		0	0.995	27.7
c.288C>G	p.C96W	Norrie	Coats	Severe		Black et al., 1999 (PMID 10484772)		0	0.996	24
c.290G>C	p.R97P	Norrie		Severe	Hearing loss, PVD	Rivera-Vega et al., 2005 (PMID 15799735); Smith et al., 2012 (PMID 22786811); Kondo et al., 2007 (PMID 17325173)		0	0.997	28.5
c.293C>T	p.P98L	Norrie				Deml et al., 2016 (PMID 26130484); Nikopoulos et al., 2010 (PMID 20340138)		0.01	0.999	29
c.293C>G	p.P98R	Norrie			Hearing loss, abnormal behaviour	Smith et al., 2012 (PMID 22786811)		0.01	0.999	28.1
c.302C>T	p.S101F	Norrie				Walker et al., 1997 (PMID 8990009)		0	0.995	29
c.307C>G	p.L103V	Norrie	FEVR	Severe		Dickinson et al., 2006 (PMID 16970763)		0.01	0.987	24.8
c.308T>A	p.L103Q	FEVR		Moderate		Li et al., 2018 (PMID 30452590)		0	0.998	27.5
c.310A>C	p.K104Q	Norrie	FEVR	Moderate		Liu et al., 2016 (PMID 27720678); Meindl et al., 1995 (PMID 7795608)		0	0.995	26
c.312G>T	p.K104N	Norrie		Moderate		Riveiro-Alvarez et al., 2006 (PMID 17128466)		0	0.995	23.2
c.313G>C	p.A105P	FEVR		Moderate		Iarossi et al., 2017 (PMID 29333293); Li et al., 2018 (PMID 30452590)		0	0.998	25
c.313G>A	p.A105T	Norrie				Torrente et al., 1997 (PMID 9382152)		0	0.994	26.5
c.314C>A	p.A105E	Norrie	FEVR	Severe		Salvo et al., 2015 (PMID 25711638); Huang et al., 2017 (PMID 29133643)		0	0.996	25.4
c.323T>C	p.L108P	ROP				Shastry et al., 1997 (PMID 9152134); Nikopoulos et al., 2010 (PMID 20340138)		0	0.998	27.9
c.328T>G	p.C110G	Norrie	FEVR	Severe		Torrente et al., 1997 (PMID 9382152); Garcha et al., 2020 (PMID 32341821)		0	0.992	28.4
c.328T>C	p.C110R	Norrie		Severe	Hearing loss	Fuchs et al., 1996 (PMID 8807344), Zhu and Maumenee, 1993		0	0.995	28.7
c.335G>A	p.G112E	Norrie		Severe		Allen et al., 2006 (PMID 15776010); Stone et al., 2017 (PMID 28559085); Smith et al., 2012 (PMID 22786811)		0.11	0.243	22.8
c.338G>A	p.G113D	FEVR		Moderate		Musada 2016 (PMID 27217716)		0.12	0.999	24.5
c.338G>C	p.G113A	FEVR				Wang et al., 2019 (PMID 31106028)		0.01	0.998	25.8
c.344G>T	p.R115L	FEVR		Moderate		Kondo et al., 2007 (PMID 17325173); Qin et al., 2008 (PMID 17955262)		0.06	0.993	25.5
c.353C>A	p.A118D	Norrie		Severe		Shastry et al., 1999 (PMID 10544980)		0	0.998	29.3
c.359A>G	p.Y120C	FEVR		Moderate		Shastry et al., 1997 (PMID 9143917)		0	0.998	31
c.361C>T	p.R121W	FEVR	ROP	Moderate		Shastry et al., 1997 (PMID 9143917); Meindl et al., 1995 (PMID 7795608); Wu et al., 2007 (PMID 17296899); Kellner et al., 1996 (PMID 8832723); Drenser et al., 2006 (PMID 17050281), Pelcastre et al., 2010 (PMID 20491809)		0	0.996	32
c.362G>A	p.R121Q	Norrie	FEVR	Variable phenotype (severe in some, moderate in others)	Hearing loss, abnormal behaviour, PVD	Fuentes et al., 1993 (PMID 8281159); Mei et al., 2015 (PMID 26311697); Meindl 1995 (PMID 7795608); Wawrocka et al., 2016 (PMID 30088388); Smith et al., 2012 (PMID 22786811); Riveiro-Alvarez et al., 2005 (PMID 16163268); Pelcastre et al., 2010 (PMID 20491809); Musada et al., 2016 (PMID 27217716); Tang et al., 2017 (PMID 29181528); Iarossi et al., 2017 (PMID 28758032); Salvo et al., 2015 (PMID 2571…		0	0.988	29
c.361C>G	p.R121G	Norrie		Moderate		Meindl A, Lorenz B, Achatz H, Hellebrand H, Schmitz-Valckenberg P, Meitinger T. Missense mutations in the NDP gene in patients with a Moderate course of Norrie disease. Human Molecular Genetics. 1995 Mar 1;4(3):489-90.		0	0.993	28.9
c.362G>T	p.R121L	FEVR		Severe		Mintz-Hittner et al., 1996 (PMID 9003348); Johnson et al., 1996 (PMID 8946107); Nikopoulos et al., 2010 (PMID 20340138)		0	0.995	28.6
c.368T>A	p.I123N	Norrie			Hearing loss and intellectual disability, seizures	Schuback et al., 1995 (PMID 7627181)		0	0.993	28.7
c.370C>T	p.L124F	FEVR		Moderate		Chen et al., 1993 (PMID 8252044); Meindl et al., 1995 (PMID 7795608)		0.01	0.996	27.4
c.376T>C	p.C126R	FEVR		Severe		Liu et al., 2019 (PMID 30474316); Musada et al., 2016 (PMID 27217716)		0	0.995	28.4
c.377G>C	p.C126S	Norrie			Hearing loss and intellectual disability, seizures	Gal et al., 1996 (PMID 8741107)		0	0.987	25.9
c.377G>T	p.C126F	FEVR				Han et al., 2020 (PMID 32420371)		0	0.995	26.7
c.382T>C	p.C128R	Norrie		Severe		Royer et al., 2003 (PMID 14635119)		0	0.995	26.5
c.383G>T	p.C128F	Norrie				Smith et al., 2012 (PMID 22786811)		0	0.995	25.2
c.391T>G	p.C131G	FEVR				Wang et al., 2019 (PMID 31106028)		0	0.992	25.7
c.398C>G	p.S133C	Norrie		Severe	3 of 7 learning disability	Talebi et al., 2018 (PMID 29633608)		0	0.993	24.5
Splice site and Intronic variants
c.26C>G + del_33-37		ROP				Talks et al., 2001 (PMID 11748312)
del_31_102		ROP				Talks et al., 2001 (PMID 11748312)
c.77A>G		FEVR		Moderate		Wu et al., 2016 (26908610)
c.-207-1G>A (Intron 1)		Norrie			Intellectual disability	Smith et al., 2012 (PMID 22786811)
c.175-1G>C (Intron 2)		Norrie			Hearing loss and intellectual disability	Royer et al., 2003 (PMID 14635119)
IVS1+16A>G		ROP				Rathi et al., 2018 (PMID 28982955)
IVS2-1G>A (c.175-1G>A, intron 2)		Norrie		Severe		Kondo et al., 2007 (PMID 17325173)
c.-208+2T>G		Norrie				Nikopoulos et al., 2010 (PMID 20340138)
c.-208+5G>A		Norrie				Nikopoulos et al., 2010 (PMID 20340138)
c.-208+1G>A (Intron 1)		Norrie			Hearing loss and intellectual disability	Fuchs et al., 1996 (PMID 8807344)
c.23479–1G>C		Norrie			Hearing loss and intellectual disability	Royer et al., 2003 (PMID 14635119)
c.590+5G>C		Norrie			Hearing loss	Berger et al., 1992 (PMID 1307245)
c.590+1G>C (Intron 2)		Norrie				Fuchs et al., 1996 (PMID 8807344)
Variants in 5' and 3' Untranslated Regions
3'UTR (c.522T>C)		ROP				Rathi et al., 2018 (PMID 28982955)
c.*715T>C (+715 relative to termination codon)		FEVR				Wu et al., 2007 (PMID 17296899)
3' UTR region of exon 3 incl. PAS		Norrie				Rivera-Vega et al., 2005 (PMID 15799735)
3'UTR 1572 G>A, heterozygous female		ROP				Hutcheson et al., 2005 (PMID 16052165)
3' UTR 1253 1bp insertion, hemizygous male		ROP				Hutcheson et al., 2005 (PMID 16052165)
3' UTR 824 G>A, hemizygous male (also found by another in a homozygous female)		ROP				Hutcheson et al., 2005 (PMID 16052165)
3' UTR 1103 A>G, hemizygous male		ROP				Hutcheson et al., 2005 (PMID 16052165)
5'UTR (c.-395_-409del14bp)		FEVR	ROP	Moderate		Musada et al., 2016 (PMID 27217716); Rathi et al., 2018 (PMID 28982955)
5' UTR -237 A>G, HETEROZYGOUS		ROP				Hiraoka et al., 2010 (PMID 21151595)
5' UTR position 28, 14bp deletion in exon 1, SNP in 5' UTR of exon 2, heterozygous female		ROP				Dickinson et al., 2006 (PMID 16970763); Hutcheson et al., 2005 (PMID 16052165)
5' UTR 298 T>C in exon 2, heterozygous female		ROP				Hutcheson et al., 2005 (PMID 16052165)
